# Supplementary material for: Effects of Trichoderma harzianum Strain T22 on the Arthropod Community Associated with Tomato Plants and on the Crop Performance in an Experimental Field
Source: Insects. 2022 Apr 28;13(5):418. doi: 10.3390/insects13050418 (PMC9147967; doi:10.3390/insects13050418)
Supplement: Supplementary file 1 [file insects-13-00418-s001.zip]

Archive with 1 entries (1 files):
- insects-1687024-supplementary.pdf
